# Supplementary material for: Dietary Phytoestrogens and Their Metabolites as Epigenetic Modulators with Impact on Human Health
Source: Antioxidants (Basel). 2021 Nov 26;10(12):1893. doi: 10.3390/antiox10121893 (PMC8750933; doi:10.3390/antiox10121893)
Supplement: Supplementary file 1 [file antioxidants-10-01893-s001.zip]

Archive with 1 entries (1 files):
- antioxidants-1456052-supplementary.pdf
